# Supplementary material for: Forest defoliator outbreaks alter nutrient cycling in northern waters
Source: Nat Commun. 2021 Nov 3;12:6355. doi: 10.1038/s41467-021-26666-1 (PMC8566564; doi:10.1038/s41467-021-26666-1)
Supplement: Supplementary file 3 — Supplementary Code [file 41467_2021_26666_MOESM3_ESM.txt]

# Packages ----------------------------------------------------------------
library(tidyverse)
library(ggpubr)
library(egg)
library(sf)
library(nlme)
library(lme4)
library(emmeans)
library(tidyr)
library(raster)
library(MuMIn)
library(png)
library(grid)
library(ggtext)

# Read data ---------------------------------------------------------------

IO_df <- read_csv("/Volumes/SSD/Backup/InsectOutbreaks/submission/IO_df.csv") # main analysis data
Defol_Bark_df <- read_csv("/Volumes/SSD/Backup/InsectOutbreaks/submission/Defoliator_Bark-Wood-Beetle_df.csv") # fig s1 data
Outbreak_History <- read_csv("/Volumes/SSD/Backup/InsectOutbreaks/submission/Outbreak_History.csv") # fig 5 data
NDVI_LAI <- read_csv("/Volumes/SSD/Backup/InsectOutbreaks/submission/ndvi_lai_data.csv") #fig s6 data

# Modelling dataframes ----------------------------------------------------

# LAI
LAI_df <- IO_df %>% 
  dplyr::select(rawNDVI, Lake, Year, Month, Month_con, Disturbance,
                deciduous_treed_prop, coniferous_treed_prop, Per_Dam) %>% 
  mutate(Month = factor(Month, levels = c("May", "Jun", "Jul", "Aug", "Sep", "Oct"))) %>%
  na.omit() %>% # remove NAs (NAs do not work with nlme)
  mutate(rawLAI = 0.48114*(exp(2.59959*rawNDVI)-1)) %>% # convert NDVI to LAI 
  filter(!is.nan(rawLAI))

DOC_df <- IO_df %>% 
  dplyr::select(rawDOC, Lake, Year, Month, Month_con, Disturbance, 
                deciduous_treed_prop, coniferous_treed_prop, Per_Dam) %>% 
  mutate(Month = factor(Month, levels = c("May", "Jun", "Jul", "Aug", "Sep", "Oct"))) %>%
  na.omit() # remove NAs (NAs do not work with nlme)
  
DIN_df <- IO_df %>% 
  dplyr::select(rawDIN, Lake, Year, Month, Month_con, Disturbance,
                deciduous_treed_prop, coniferous_treed_prop, Per_Dam) %>% 
  mutate(Month = factor(Month, levels = c("May", "Jun", "Jul", "Aug", "Sep", "Oct"))) %>%
  na.omit() # remove NAs (NAs do not work with nlme)

TP_df <- IO_df %>% 
  dplyr::select(rawTP, Lake, Year, Month, Month_con, Disturbance,
                deciduous_treed_prop, coniferous_treed_prop, Per_Dam) %>% 
  mutate(Month = factor(Month, levels = c("May", "Jun", "Jul", "Aug", "Sep", "Oct"))) %>%
  na.omit() # remove NAs (NAs do not work with nlme)

DINTP_df <- IO_df %>% 
  mutate(rawDINTP = rawDIN / rawTP) %>% # calculate DIN:TP ratio
  dplyr::select(rawDINTP, Lake, Year, Month, Month_con, Disturbance, 
                deciduous_treed_prop, coniferous_treed_prop, Per_Dam) %>% 
  mutate(Month = factor(Month, levels = c("May", "Jun", "Jul", "Aug", "Sep", "Oct"))) %>%
  na.omit() # remove NAs (NAs do not work with nlme)


# Fit mixed models --------------------------------------------------------

lai_mod <- lme(rawLAI ~ scale(Per_Dam)*Month + scale(Per_Dam)*scale(deciduous_treed_prop) + 
                 scale(Per_Dam)*scale(coniferous_treed_prop),
               random = ~ 1|Lake,
               data = LAI_df,
               correlation = corCAR1(form = ~ Month_con | Lake),
               method = "REML")

doc_mod <- lme(rawDOC ~ scale(Per_Dam)*Month + scale(Per_Dam)*scale(deciduous_treed_prop) + scale(Per_Dam)*scale(coniferous_treed_prop),
               random = ~ 1|Lake,
               data = DOC_df,
               correlation = corCAR1(form = ~ Month_con | Lake),
               method = "REML")

din_mod <- lme(log(rawDIN) ~ scale(Per_Dam)*Month + scale(Per_Dam)*scale(deciduous_treed_prop) + scale(Per_Dam)*scale(coniferous_treed_prop),
               random = ~ 1|Lake,
               data = DIN_df,
               correlation = corCAR1(form = ~ Month_con | Lake),
               method = "REML")

tp_mod <- lme(log(rawTP) ~ scale(Per_Dam)*Month + scale(Per_Dam)*scale(deciduous_treed_prop) + 
                scale(Per_Dam)*scale(coniferous_treed_prop),
              random = ~ 1|Lake,
              data = TP_df,
              correlation = corCAR1(form = ~ Month_con | Lake),
              method = "REML")

dintp_mod <- lme(log(rawDINTP) ~ scale(Per_Dam)*Month + scale(Per_Dam)*scale(deciduous_treed_prop) + 
                   scale(Per_Dam)*scale(coniferous_treed_prop),
                 random = ~ 1|Lake,
                 data = DINTP_df,
                 correlation = corCAR1(form = ~ Month_con | Lake),
                 method = "REML")


# Summarise model outputs -------------------------------------------------

## Deciduous tree quantiles
quantile(DOC_df$deciduous_treed_prop) 

## LAI
summary(lai_mod)
### conditional R2
MuMIn::r.squaredGLMM(lai_mod)


## DOC
summary(doc_mod)
### conditional R2
MuMIn::r.squaredGLMM(doc_mod)

## DIN
summary(din_mod)
### conditional R2
MuMIn::r.squaredGLMM(din_mod)

## TP
summary(tp_mod)
### conditional R2
MuMIn::r.squaredGLMM(tp_mod)

## DIN:TP
summary(dintp_mod)
### conditional R2
MuMIn::r.squaredGLMM(dintp_mod)


# Figures -----------------------------------------------------------------

## Calculate mean damage bins
IO_df %>% 
  mutate(bins = case_when(Per_Dam == 0 ~ 0, 
                          Per_Dam > 0 & Per_Dam <= 0.33 ~ 1,
                          Per_Dam > 0.33 & Per_Dam <= 0.66 ~ 2,
                          Per_Dam > 0.66 & Per_Dam <= 1.0 ~ 3)) %>% 
  group_by(bins) %>% 
  summarise(meanDAM = mean(Per_Dam),
            n = n())

fun_color_range <- colorRampPalette(c("#00EE00", "black"))
my_col <- fun_color_range(4)


#### Figure 1
fig_1 <- emmeans(lai_mod, pairwise ~ Month | Per_Dam, 
                 at=list(Per_Dam=c(0, 0.154, 0.45, 0.993))) %>% 
  summary(infer = T) %>% 
  purrr::pluck("emmeans") %>% 
  as.data.frame() %>% 
  ggplot(aes(x = Month, y = emmean, 
             colour = as.factor(Per_Dam), 
             group = as.factor(Per_Dam))) +
  geom_point(aes(shape = as.factor(Per_Dam)), position = position_dodge(0.2), size = 1.5) +
  geom_line(position = position_dodge(0.2)) + 
  geom_errorbar(aes(ymin = emmean - SE, ymax = emmean + SE), 
                width = 0.2, position = position_dodge(0.2)) + 
  scale_color_manual(values=my_col,
                     labels = c("0", 
                                "15 (1 to 33)", 
                                "45 (34 to 66)", 
                                "99 (67 to 100)")) +
  scale_shape_manual(values = c(15, 16, 17, 4),
                     labels = c("0", 
                                "15 (1 to 33)", 
                                "45 (34 to 66)", 
                                "99 (67 to 100)")) + 
  scale_y_continuous(limits = c(0.5, 4.0), 
                     expand = c(0,0.01), 
                     labels = scales::number_format(accuracy = 0.1), 
                     breaks = c(0, 0.5, 1, 1.5, 2, 2.5, 3, 3.5, 4.0)) +
  scale_x_discrete(expand = c(0,0.5)) +
  xlab("Month") +
  ylab(expression("LAI")) +
  labs(colour = "Percent damaged\nmean (range)",
       shape = "Percent damaged\nmean (range)") +
  annotate("text", x = 2, y = (2.9537747 + 0.07461681) + 0.1, label = "*", size = 5) +
  annotate("text", x = 3, y = (3.1088811 + 0.07461724) + 0.1, label = "*", size = 5) +
  annotate("text", x = 4, y = (2.8411781 + 0.07461725) + 0.1, label = "*", size = 5) +
  annotate("rect", xmin = 4.5, xmax = 6.5, ymin = 0.5, ymax = 4.0,
           alpha = .2) +
  annotate("text", x = 2.75, y = 0.77, label = "Growing season", size = 3.5) +
  annotate("segment", x = 1, xend = 4.49, y = 0.65, yend = 0.65) +
  annotate("segment", x = 4.49, xend = 4.4, y = 0.65, yend = 0.685) +
  annotate("segment", x = 4.49, xend = 4.4, y = 0.65, yend = 0.615) +
  annotate("segment", x = 1, xend = 1.1, y = 0.65, yend = 0.685) +
  annotate("segment", x = 1, xend = 1.1, y = 0.65, yend = 0.615) +
  annotate("text", x = 5.25, y = 0.77, label = "Leaf fall", size = 3.5) +
  annotate("segment", x = 4.51, xend = 6, y = 0.65, yend = 0.65) +
  annotate("segment", x = 4.51, xend = 4.6, y = 0.65, yend = 0.685) +
  annotate("segment", x = 4.51, xend = 4.6, y = 0.65, yend = 0.615) +
  annotate("segment", x = 6, xend = 5.9, y =0.65, yend = 0.685) +
  annotate("segment", x = 6, xend = 5.9, y = 0.65, yend = 0.615) + 
  annotate("text", x = 2.25, y = 1.08, label = "Feeding stage", size = 3.5) +
  annotate("segment", x = 1, xend = 3.49, y = 0.95, yend = 0.95) +
  annotate("segment", x = 1, xend = 1.1, y = 0.95, yend = 0.985) +
  annotate("segment", x = 1, xend = 1.1, y = 0.95, yend = 0.915) +
  annotate("segment", x = 3.49, xend = 3.4, y = 0.95, yend = 0.985) +
  annotate("segment", x = 3.49, xend = 3.4, y = 0.95, yend = 0.915) +
  annotate("text", x = 4, y = 1.08, label = "Adult", size = 3.5) +
  annotate("segment", x = 3.51, xend = 4.49, y = 0.95, yend = 0.95) +
  annotate("segment", x = 3.51, xend = 3.6, y = 0.95, yend = 0.985) +
  annotate("segment", x = 3.51, xend = 3.6, y = 0.95, yend = 0.915) +
  annotate("segment", x = 4.49, xend = 4.4, y = 0.95, yend = 0.985) +
  annotate("segment", x = 4.49, xend = 4.4, y = 0.95, yend = 0.915) +
  # caterpillar and tree icon omitted to simplify repository
  # annotation_custom(tree2_grob, xmin=0.6, xmax=1, ymin=0.45, ymax=0.8) + 
  # annotation_custom(cater1_grob, xmin=0.6, xmax=1, ymin=0.8, ymax=1.15) +
  theme_pubr() +
  theme(axis.line.x = element_line(colour = "black", size = 0.25),
        axis.line.y = element_line(colour = "black", size = 0.25),
        text=element_text(size=7, family="Helvetica"),
        legend.position = c(0.825, 0.855), 
        legend.background = element_blank(),
        legend.key = element_blank(),
        legend.key.height = unit(0.25, "cm"),
        legend.text=element_text(size=7),
        legend.title = element_text(size = 7),
        legend.title.align=0.5, 
        panel.background = element_blank())

#### Figure 2
fig_2a <- emmeans(doc_mod, pairwise ~ Month | Per_Dam, 
                  at=list(Per_Dam=c(0, 0.154, 0.45, 0.993))) %>% 
  summary(infer = T) %>% 
  purrr::pluck("emmeans") %>% 
  as.data.frame() %>% 
  ggplot(aes(x = Month, y = emmean, 
             colour = as.factor(Per_Dam), 
             group = as.factor(Per_Dam))) +
  geom_point(aes(shape = as.factor(Per_Dam)), position = position_dodge(0.2), size = 1.5) +
  geom_line(position = position_dodge(0.2)) + 
  geom_errorbar(aes(ymin = emmean - SE, ymax = emmean + SE), 
                width = 0.2, position = position_dodge(0.2)) + 
  scale_color_manual(values=my_col,
                     labels = c("0", 
                                "15 (1 to 33)", 
                                "45 (34 to 66)", 
                                "99 (67 to 100)")) +
  scale_shape_manual(values = c(15, 16, 17, 4),
                     labels = c("0", 
                                "15 (1 to 33)", 
                                "45 (34 to 66)", 
                                "99 (67 to 100)")) + 
  scale_x_discrete(labels = NULL) +
  scale_y_continuous(limits = c(2, 4), expand = c(0,0),
                     labels = scales::number_format(accuracy = 0.1),
                     breaks = c(2.0, 2.5, 3.0, 3.5, 4.0)) +
  ylab(expression(paste("DOC (mg"~L^-1, ")"))) +
  xlab("Month") + 
  labs(colour = "Percent damaged\nmean (range)",
       shape = "Percent damaged\nmean (range)") +
  annotate("rect", xmin = 4.5, xmax = 6.3, ymin = 2, ymax = 4,
           alpha = .2) +
  annotate("text", x = 3, y = (3.346828 + 0.2421895) + 0.1, label = "*", size = 5) +
  annotate("text", x = 4, y = (3.289738 + 0.2421488) + 0.1, label = "*", size = 5) +
  annotate("text", x = 5, y = (3.341666  + 0.2421881) + 0.1, label = "*", size = 5) +
  annotate("text", x = 6, y = (3.324851 + 0.2425350) + 0.1, label = "*", size = 5) +
  theme_pubr() +
  theme(text=element_text(size=7, family="Helvetica"),
        axis.title.x = element_blank(),
        axis.line.x = element_line(colour = "black", size = 0.25),
        axis.line.y = element_line(colour = "black", size = 0.25),
        legend.position = c(0.175, 0.9), 
        legend.background = element_blank(),
        legend.key = element_blank(),
        legend.key.height = unit(0.25, "cm"),
        legend.text=element_text(size=7),
        legend.title = element_text(size = 7),
        legend.title.align=0.5,
        panel.background = element_blank(),
        plot.margin = unit(c(t=0.5, r=0, b=0.25, l=0), "cm"),
        axis.title.y = element_text(margin = margin(t = 0, r = 7.5, b = 0, l = 0)))


fig_2b <- emmeans(din_mod, pairwise ~ Month | Per_Dam, type = "response", 
                  at=list(Per_Dam=c(0, 0.154, 0.45, 0.993))) %>% 
  summary(infer = T) %>% 
  purrr::pluck("emmeans") %>% 
  as.data.frame() %>% 
  ggplot(aes(x = Month, y = response, 
             colour = as.factor(Per_Dam), 
             group = as.factor(Per_Dam))) +
  geom_point(aes(shape = as.factor(Per_Dam)), position = position_dodge(0.2), size = 1.5) +
  geom_line(position = position_dodge(0.2)) + 
  geom_errorbar(aes(ymin = response - SE, ymax = response + SE), 
                width = 0.2, position = position_dodge(0.2)) + 
  scale_color_manual(values=my_col) +
  scale_shape_manual(values = c(15, 16, 17, 4)) + 
  scale_y_continuous(limits = c(-0.01, 0.15), expand = c(0,0),
                     labels = scales::number_format(accuracy = 0.01),
                     breaks = c(0.0, 0.03, 0.06, 0.09, 0.12, 0.15)) +
  ylab(expression(paste("DIN (mg"~L^-1, ")"))) +
  xlab("Month") + 
  labs(colour = "Percent damaged") +
  annotate("rect", xmin = 4.5, xmax = 6.3, ymin = -0.01, ymax = 0.15,
           alpha = .2) +
  annotate("text", x = 3, y = (0.06187612 + 0.020358421) + 0.005, label = "*", size = 5) +
  annotate("text", x = 4, y = (0.05157300 + 0.017033708) + 0.005, label = "*", size = 5) +
  annotate("text", x = 5, y = (0.04569661 + 0.015100627) + 0.005, label = "*", size = 5) +
  annotate("text", x = 6, y = (0.06918700 + 0.022975992) + 0.005, label = "*", size = 5) +
  annotate("text", x = 2.25, y = 0.01, label = "Feeding stage", size = 3.5) +
  annotate("segment", x = 1, xend = 3.49, y = 0.006, yend = 0.006) +
  annotate("segment", x = 1, xend = 1.1, y = 0.006, yend = 0.007) +
  annotate("segment", x = 1, xend = 1.1, y = 0.006, yend = 0.005) +
  annotate("segment", x = 3.49, xend = 3.4, y = 0.006, yend = 0.007) +
  annotate("segment", x = 3.49, xend = 3.4, y = 0.006, yend = 0.005) +
  annotate("text", x = 4, y = 0.01, label = "Adult", size = 3.5) +
  annotate("segment", x = 3.51, xend = 4.49, y = 0.006, yend = 0.006) +
  annotate("segment", x = 3.51, xend = 3.6, y = 0.006, yend = 0.007) +
  annotate("segment", x = 3.51, xend = 3.6, y = 0.006, yend = 0.005) +
  annotate("segment", x = 4.49, xend = 4.4, y = 0.006, yend = 0.007) +
  annotate("segment", x = 4.49, xend = 4.4, y = 0.006, yend = 0.005) +
  annotate("text", x = 5.25, y = -0.004, label = "Leaf fall", size = 3.5) +
  annotate("segment", x = 4.51, xend = 6, y = -0.008, yend = -0.008) +
  annotate("segment", x = 4.51, xend = 4.6, y = -0.008, yend = -0.007) +
  annotate("segment", x = 4.51, xend = 4.6, y = -0.008, yend = -0.009) +
  annotate("segment", x = 6, xend = 5.9, y = -0.008, yend = -0.007) +
  annotate("segment", x = 6, xend = 5.9, y = -0.008, yend = -0.009) + 
  annotate("text", x = 2.75, y = -0.004, label = "Growing season", size = 3.5) +
  annotate("segment", x = 1, xend = 4.49, y = -0.008, yend = -0.008) +
  annotate("segment", x = 1, xend = 1.1, y = -0.008, yend = -0.007) +
  annotate("segment", x = 1, xend = 1.1, y = -0.008, yend = -0.009) +
  annotate("segment", x = 4.49, xend = 4.4, y = -0.008, yend = -0.007) +
  annotate("segment", x = 4.49, xend = 4.4, y = -0.008, yend = -0.009) +
  # caterpillar and tree icon omitted to simplify repository
  # annotation_custom(tree2_grob, xmin=0.6, xmax=1, ymin=-0.009, ymax=0.002) +
  # annotation_custom(cater1_grob, xmin=0.6, xmax=1, ymin=0.002, ymax=0.011) +
  theme_pubr() +
  theme(text=element_text(size=7, family="Helvetica"),
        axis.line.x = element_line(colour = "black", size = 0.25),
        axis.line.y = element_line(colour = "black", size = 0.25),
        panel.background = element_blank(),
        legend.position="none",
        plot.margin = unit(c(t=0.25,r=0,b=0,l=0), "cm"))

fig_2 <- egg::ggarrange(fig_2a, fig_2b, ncol = 1, 
                        labels = c("a", "b"),
                        label.args = list(gp = grid::gpar(fontfamily = "Helvetica", 
                                                          fontsize = 7, fontface = "bold")))


#### Figure 3
fig_3 <- emmeans(doc_mod, pairwise ~ Per_Dam | deciduous_treed_prop, 
        at=list(Per_Dam=c(0, 0.154, 0.45, 0.993), deciduous_treed_prop=c(0, 0.2630458, 0.6016289))) %>% 
  summary(infer = T) %>% 
  purrr::pluck("emmeans") %>% 
  as.data.frame() %>% 
  ggplot(aes(x = Per_Dam, y = emmean, group = as.factor(deciduous_treed_prop))) +
  geom_point(aes(colour = as.factor(deciduous_treed_prop),
                 shape = as.factor(deciduous_treed_prop)), 
             position = position_dodge(0.1),
             size = 2) +
  geom_line(aes(colour = as.factor(deciduous_treed_prop), 
                linetype = as.factor(deciduous_treed_prop),), 
            position = position_dodge(0.1),
            size = 0.75) +
  geom_errorbar(aes(ymax = emmean + SE, ymin = emmean - SE, colour = as.factor(deciduous_treed_prop)), 
                width = 0.1, position = position_dodge(0.1)) + 
  scale_linetype_manual(name = "Proportion deciduous",
                        values = c("longdash", "solid", "solid"),
                        labels = c("0 (25th) ", "0.26 (50th)", "0.60 (75th)")) +
  scale_color_manual(name = "Proportion deciduous",
                     values = c("grey75", "grey50", "grey0"),
                     labels = c("0 (25th) ", "0.26 (50th)", "0.60 (75th)")) + 
  scale_shape_manual(name = "Proportion deciduous",
                     values = c(16, 17, 15),
                     labels = c("0 (25th) ", "0.26 (50th)", "0.60 (75th)")) + 
  scale_y_continuous(expand = c(0,0),
                     limits = c(1.5, 4)) +
  scale_x_continuous(labels = c(0, 25, 50, 75, 100)) + 
  ylab(expression(paste("DOC (mg"~L^-1, ")"))) + 
  xlab("Percent damaged") + 
  theme_pubr() +
  theme(text=element_text(size=7, family="Helvetica"),
        axis.line.x = element_line(colour = "black", size = 0.25),
        axis.line.y = element_line(colour = "black", size = 0.25),
        legend.position = c(0.85, 0.9), 
        legend.background = element_blank(),
        legend.key = element_blank(),
        legend.key.height = unit(0.25, "cm"),
        legend.text=element_text(size=6),
        legend.title = element_text(size = 6),
        legend.title.align=0.5,
        panel.background = element_blank(),
        plot.margin = unit(c(t=0.5, r=0, b=0.25, l=0), "cm"),
        axis.title.y = element_text(margin = margin(t = 0, r = 7.5, b = 0, l = 0)))

#### Figure 4
#### ICP waters data needs to be accessed through ICP waters website
cols <- c("Positive" = "black", "Negative" = "white")

fig_4 <- ICP %>% # ICP data available through http://www.icp-waters.no.
  filter(to_use == "y") %>% 
  mutate(Sign = case_when(theil_sen_slope < 0 ~ "Negative",
                          theil_sen_slope > 0 ~ "Positive"),
         sen_slp = abs(theil_sen_slope),
         Sign = as.factor(Sign)) %>% 
  filter(Sign != "No Change") %>%
  ggplot(aes(x = sen_slp)) +
  annotate("rect", xmin = 0.0113, xmax = 0.323, ymin = 0, ymax = 65,
           alpha = .2) +
  geom_histogram(aes(fill = Sign), colour = "black", position = "stack", binwidth = 0.02,
                 closed = "left", boundary = 0) + 
  geom_segment(aes(x = 0.167, y = 0, xend = 0.167, yend = 65), 
               linetype = 2, colour = "black", size = 1) +
  scale_x_continuous(breaks = seq(0, 0.8, 0.1), 
                     labels = seq(0, 0.8, 0.1),
                     expand = c(0.005,0)) +
  scale_y_continuous(expand = c(0,0), limits = c(0, 65)) +
  scale_fill_manual(values = cols,
                    name = "Change in DOC:",
                    breaks = c("Positive", "Negative"),
                    labels = c("Incease", "Decrease")) +
  xlab(expression(paste("Absolute change in DOC (mg"~L^-1~yr^-1,")"))) +
  ylab("Number of lakes") +
  theme_pubr() +
  theme(legend.spacing.y = unit(0.25, 'cm'),
        text=element_text(size=7, family="Helvetica"),
        panel.background = element_blank(),
        axis.line.x = element_line(color="black", size = 0.25),
        axis.line.y = element_line(color="black", size = 0.25),
        legend.justification=c(1,0), 
        legend.position=c(1, 0.7), 
        legend.background = element_blank(),
        legend.key = element_blank(), 
        legend.text=element_text(size=7),
        legend.title = element_text(size = 7),
        legend.key.height = unit(0.25, "cm"))

#### Figure 5
get_catch_vec <- function(YEAR, ID, THRES) {
  varname <- paste("y", YEAR , sep=".") #create col name variable
  out <- Outbreak_History %>% 
    filter(Perc_Dam >= THRES) %>% # filter to outbreaks above area threshold
    filter(Year == YEAR) %>% # filter to single year
    pull(OBJECTID) %>% # pull only the catchment IDs
    unique() %>% # reduce list of catchments to only one per vector
    as.data.frame() %>% #convert to df
    mutate(!!varname := ID) %>% # create column of a number from 1:n corresponsing to each year, set colname to y.YEAR
    rename(OBJECTID = ".") #rename first col to OBJECTID
  out #output
}

years <- as.list(c(1990:2016)) # years corresponding to ICP data used for contextualizing changes in DOC
id <- as.list(c(1:27)) # vector of equal length to years
thres50 <- as.list(rep(0.5, 27)) # set disturbance threshold at 50%

# map function from 1990 to 2016. 
Outbreak_history_50 <- pmap(list(years, id, thres50), get_catch_vec) 


xlab <- c(1,2,3,4,5,6,7,8,9,10,11,12,13,14,"≥15") # vector for labelling x-axis, catchment with 15-19 outbreaks were minimal so they were combined

n.outbreak.hist <- Outbreak_history_50 %>% 
  reduce(full_join, by = "OBJECTID") %>% # join list of df by OBJECTID and reduce to since df
  pivot_longer(cols = starts_with("y."), names_to = "Year", values_to = "Vals") %>% # transpose to long format by making year a column
  filter(!is.na(Vals)) %>% # remove all NAs
  group_by(OBJECTID) %>% 
  tally() %>% # count the nuumber of catchments with 1:n outbreaks over the year range
  mutate(n2 = case_when(n >= 15 ~ 15,
                        TRUE ~ as.numeric(n))) %>% # create new column where >= 15 is collapsed into one group and lower values stay the same
  ggplot() +
  geom_histogram(aes(x = n2), binwidth = 1, colour = "black") +
  geom_vline(aes(xintercept = 4), linetype = "dashed") +
  scale_y_continuous(limits = c(0, 12000),
                     expand = c(0,0),
                     name = "Number of catchments") +
  scale_x_continuous(labels = xlab,
                     breaks = c(1:15),
                     name = "Number of outbreaks in catchment (1990 and 2016)") +
  ggpubr::theme_pubr() +
  theme(text=element_text(size=7, family="Helvetica")) 

x.years.inset <- c(1990,"", "", "", "",1995, "","", "","", 2000,"", "","", "", 2005, "","", "","", 2010,"", "", "", "", 2015, "")

cum.outbreak.inset <- Outbreak_history_50 %>% 
  reduce(full_join, by = "OBJECTID") %>% # join list of df by OBJECTID and reduce to since df
  pivot_longer(cols = starts_with("y."), names_to = "Year", values_to = "Vals") %>% # transpose to long format by making year a column
  filter(!is.na(Vals)) %>% # remove all NAs
  group_by(OBJECTID) %>% 
  summarise(Out_Year = min(Vals)) %>% # find the minimum value which corresponds to the first year in the range that a catchment had an outbreak (e.g. 1 = 1990, 2 = 1992, 23 = 2012)
  group_by(Out_Year) %>% 
  tally() %>% # count the number of catchments with their first outbreak (in the year range) in each year
  mutate(Prop = n/60340) %>% # convert number of catchments to proportion
  ggplot(aes(x = Out_Year, y = cumsum(Prop))) + 
  geom_line(size = 0.2) + 
  geom_point(size = 0.4) +
  scale_y_continuous(limits = c(.2,1),
                     breaks = seq(0.2, 1, .2)) +
  scale_x_continuous(labels = x.years.inset,
                     breaks = c(1:27),
                     name = "Year") +
  #ylab(expression(paste(Sigma," proportion catchmennts"))) +
  ylab("\u03A3 proportion\ncatchmennts") +
  ggpubr::theme_pubr() + 
  theme(text = element_text(size=7, family = "Helvetica"),
        axis.text.x = element_text(angle = 90, vjust = 0.5, hjust=1))


fig_5 <- cowplot::ggdraw(n.outbreak.hist) +
  cowplot::draw_plot(cum.outbreak.inset, .45, .475, .45, .45) +
  cowplot::draw_plot_label(
    c("a", "b"),
    c(0, 0.45),
    c(1, 0.975),
    fontface = "bold",
    size = 7
  )

# Supplementary figures ---------------------------------------------------

## Figure S1
t.test(log(Defol_Bark_df$bark_beetles ), log(Defol_Bark_df$defoliators ), paired = T)

fig_s1 <- Defol_Bark_df %>% 
  ungroup() %>% 
  pivot_longer(cols = c(bark_beetles, defoliators), names_to = "dist_type", values_to = "area") %>% 
  ggplot(aes(x = dist_type, y = area)) +
  geom_boxplot() +
  scale_y_log10(labels = scales::comma,
                limits = c(10,1e5)) + 
  scale_x_discrete(labels = c("Bark and wood-\nboring beetles", "Defoliators")) +
  xlab("Insect Disturbance") +
  ylab(expression(paste("Area ("~km^2, ")"))) + 
  ggpubr::theme_pubr() +
  theme(axis.line.x = element_line(colour = "black", size = 0.25),
        axis.line.y = element_line(colour = "black", size = 0.25),
        text=element_text(size=10, family="Helvetica"),
        panel.background = element_blank())

#### Figure S2
fig_s2a <- emmeans(tp_mod, pairwise ~ Month | Per_Dam, type = "response", 
                   at=list(Per_Dam=c(0, 0.154, 0.45, 0.993))) %>% 
  summary(infer = T) %>% 
  purrr::pluck("emmeans") %>% 
  as.data.frame()  %>% 
  ggplot(aes(x = Month, y = response, 
             colour = as.factor(Per_Dam), 
             group = as.factor(Per_Dam))) +
  geom_point(aes(shape = as.factor(Per_Dam)), position = position_dodge(0.2), size = 1.5) +
  geom_line(position = position_dodge(0.2)) + 
  geom_errorbar(aes(ymin = response - SE, ymax = response + SE), 
                width = 0.2, position = position_dodge(0.2)) + 
  scale_color_manual(values=my_col,
                     labels = c("0", 
                                "15 (1 to 33)", 
                                "45 (34 to 66)", 
                                "99 (67 to 100)")) +
  scale_shape_manual(values = c(15, 16, 17, 4),
                     labels = c("0", 
                                "15 (1 to 33)", 
                                "45 (34 to 66)", 
                                "99 (67 to 100)")) + 
  labs(colour = "Percent damaged\nmean (range)",
       shape = "Percent damaged\nmean (range)") + 
  annotate("rect", xmin = 4.5, xmax = 6.3, ymin = 0.0035, ymax = 0.008,
           alpha = .2) +
  scale_x_discrete(labels = NULL) +
  scale_y_continuous(limits = c(0.0035, 0.008), expand = c(0,0),
                     labels = scales::number_format(accuracy = 0.001),
                     breaks = c(0.004, 0.005, 0.006, 0.007, 0.008)) +
  xlab("Month") +
  ylab(expression(paste("TP (mg"~L^-1, ")"))) +
  theme_pubr() +
  theme(text=element_text(size=10, family="Helvetica"),
        axis.title.x = element_blank(),
        axis.line.x = element_line(colour = "black", size = 0.25),
        axis.line.y = element_line(colour = "black", size = 0.25),
        legend.position = c(0.175, 0.9), 
        legend.background = element_blank(),
        legend.key = element_blank(),
        legend.key.height = unit(0.25, "cm"),
        legend.text=element_text(size=6),
        legend.title = element_text(size = 6),
        legend.title.align=0.5,
        panel.background = element_blank(),
        plot.margin = unit(c(t=0.5, r=0, b=0.25, l=0), "cm"),
        axis.title.y = element_text(margin = margin(t = 0, r = 7.5, b = 0, l = 0)))


fig_s2b <- emmeans(dintp_mod, pairwise ~ Month | Per_Dam, type = "response", 
                   at=list(Per_Dam=c(0, 0.154, 0.45, 0.993))) %>% 
  summary(infer = T) %>% 
  purrr::pluck("emmeans") %>% 
  as.data.frame() %>% 
  ggplot(aes(x = Month, y = response, 
             colour = as.factor(Per_Dam), 
             group = as.factor(Per_Dam))) +
  geom_point(aes(shape = as.factor(Per_Dam)), position = position_dodge(0.2), size = 1.5) +
  geom_line(position = position_dodge(0.2)) + 
  geom_errorbar(aes(ymin = response - SE, ymax = response + SE), 
                width = 0.2, position = position_dodge(0.2)) + 
  scale_color_manual(values=my_col,
                     labels = c("0", 
                                "0.15 (0.01 to 0.33)", 
                                "0.45 (0.34 to 0.66)", 
                                "0.99 (0.67 to 1.00)")) +
  scale_shape_manual(values = c(15, 16, 17, 4)) + 
  labs(colour = "Proportion damaged") +
  annotate("text", x = 3, y = (11.24 + 4.192) + 1, label = "*", size = 5) +
  annotate("text", x = 4, y = (10.25 + 3.515) + 1, label = "*", size = 5) +
  annotate("text", x = 5, y = (8.69 +2.979) + 1, label = "*", size = 5) +
  annotate("text", x = 6, y = (11.84 + 4.086) + 1, label = "*", size = 5) +
  annotate("rect", xmin = 4.5, xmax = 6.3, ymin = -2, ymax = 30,
           alpha = .2) +
  xlab("Month") +
  ylab("DIN:TP") +
  annotate("text", x = 2.25, y = 2, label = "Feeding stage", size = 3.5) +
  annotate("segment", x = 1, xend = 3.49, y = 1.25, yend = 1.25) +
  annotate("segment", x = 1, xend = 1.1, y = 1.25, yend = 1.5) +
  annotate("segment", x = 1, xend = 1.1, y = 1.25, yend = 1) +
  annotate("segment", x = 3.49, xend = 3.4, y = 1.25, yend = 1.5) +
  annotate("segment", x = 3.49, xend = 3.4, y = 1.25, yend = 1) +
  annotate("text", x = 4, y = 2, label = "Adult", size = 3.5) +
  annotate("segment", x = 3.51, xend = 4.49, y = 1.25, yend = 1.25) +
  annotate("segment", x = 3.51, xend = 3.6, y = 1.25, yend = 1.5) +
  annotate("segment", x = 3.51, xend = 3.6, y = 1.25, yend = 1) +
  annotate("segment", x = 4.49, xend = 4.4, y = 1.25, yend = 1.5) +
  annotate("segment", x = 4.49, xend = 4.4, y = 1.25, yend = 1) +
  annotate("text", x = 5.25, y = 0, label = "Leaf fall", size = 3.5) +
  annotate("segment", x = 4.51, xend = 6, y = -0.75, yend = -0.75) +
  annotate("segment", x = 4.51, xend = 4.6, y = -0.75, yend = -0.5) +
  annotate("segment", x = 4.51, xend = 4.6, y = -0.75, yend = -1) +
  annotate("segment", x = 6, xend = 5.9, y = -0.75, yend = -0.5) +
  annotate("segment", x = 6, xend = 5.9, y = -0.75, yend = -1) + 
  annotate("text", x = 2.75, y = 0, label = "Growing season", size = 3.5) +
  annotate("segment", x = 1, xend = 4.49, y = -0.75, yend = -0.75) +
  annotate("segment", x = 1, xend = 1.1, y = -0.75, yend = -0.5) +
  annotate("segment", x = 1, xend = 1.1, y = -0.75, yend = -1) +
  annotate("segment", x = 4.49, xend = 4.4, y = -0.75, yend = -0.5) +
  annotate("segment", x = 4.49, xend = 4.4, y = -0.75, yend = -1) +
  # caterpillar and tree icon omitted to simplify repository
  # annotation_custom(cater1_grob, xmin=0.6, xmax=1, ymin=0.75, ymax=2.5) +
  # annotation_custom(tree2_grob, xmin=0.6, xmax=1, ymin=-2, ymax=0.5) + 
  theme_pubr() +
  theme(text=element_text(size=10, family="Helvetica"),
        axis.line.x = element_line(colour = "black", size = 0.25),
        axis.line.y = element_line(colour = "black", size = 0.25),
        panel.background = element_blank(),
        legend.position="none",
        plot.margin = unit(c(t=0.25,r=0,b=0,l=0), "cm"))

fig_s2 <- egg::ggarrange(fig_s2a, fig_s2b, ncol = 1, 
               labels = c("a", "b"),
               label.args = list(gp = grid::gpar(fontfamily = "Helvetica", fontsize = 12, fontface = "bold")))

#### Figure S3

DOC_sen <- IO_df %>% 
  group_by(Lake, Year) %>% 
  summarise(DOC = mean(rawDOC, na.rm = T)) %>% 
  filter(!is.nan(DOC)) %>% 
  group_by(Lake) %>% 
  nest() %>% 
  mutate(est = map(data, ~ trend::sens.slope(.$DOC)$estimates),
         lower.CL = map(data, ~ trend::sens.slope(.$DOC)$conf.int[1]),
         upper.CL = map(data, ~ trend::sens.slope(.$DOC)$conf.int[2]),
         p = map(data, ~ trend::sens.slope(.$DOC)$p.value),
         z.stat = map(data, ~ trend::sens.slope(.$DOC)$statistic[1])) %>% 
  unnest(cols = c(est, lower.CL, upper.CL, p, z.stat)) %>% 
  dplyr::select(Lake, DOC_est = est, DOC_p = p)

DIN_sen <- IO_df %>% 
  group_by(Lake, Year) %>% 
  summarise(DIN = mean(rawDIN, na.rm = T)) %>% 
  filter(!is.nan(DIN)) %>% 
  group_by(Lake) %>% 
  nest() %>% 
  mutate(est = map(data, ~ trend::sens.slope(.$DIN)$estimates),
         lower.CL = map(data, ~ trend::sens.slope(.$DIN)$conf.int[1]),
         upper.CL = map(data, ~ trend::sens.slope(.$DIN)$conf.int[2]),
         p = map(data, ~ trend::sens.slope(.$DIN)$p.value),
         z.stat = map(data, ~ trend::sens.slope(.$DIN)$statistic[1])) %>% 
  unnest(cols = c(est, lower.CL, upper.CL, p, z.stat)) %>% 
  dplyr::select(Lake, DIN_est = est, DIN_p = p)

sfig_doc_trend <- IO_df %>% 
  group_by(Lake, Year, Disturbance) %>% 
  summarise(DOC = mean(rawDOC, na.rm = T)) %>% 
  left_join(DOC_sen) %>% 
  mutate(label = case_when(Lake == "BlueChalk" ~ paste0(Lake, "\n", "slope = 0.02", "\n", "p < 0.001 "),
                           Lake == "Clearwater" ~ paste0(Lake, "\n", "slope = 0.11", "\n", "p < 0.001 "),
                           Lake == "Crosson" ~ paste0(Lake, "\n", "slope = 0.05", "\n", "p < 0.001 "),
                           Lake == "Hannah" ~ paste0(Lake, "\n", "slope = 0.02", "\n", "p < 0.01 "),
                           Lake == "LittleTurkey" ~ paste0(Lake, "\n", "slope = -0.002", "\n", "p = 0.93 "),
                           Lake == "Lohi" ~ paste0(Lake, "\n", "slope = 0.10", "\n", "p < 0.001 "),
                           Lake == "Middle" ~ paste0(Lake, "\n", "slope = 0.05", "\n", "p < 0.001 "),
                           Lake == "RedChalk" ~ paste0(Lake, "\n", "slope = 0.03", "\n", "p < 0.001 "),
                           Lake == "SansChambre" ~ paste0(Lake, "\n", "slope = 0.02", "\n", "p = 0.02 "),
                           Lake == "Swan" ~ paste0(Lake, "\n", "slope = -0.02", "\n", "p = 0.54 "),
                           Lake == "Whitepine" ~ paste0(Lake, "\n", "slope = 0.05", "\n", "p < 0.01 "),
                           Lake == "Wishart" ~ paste0(Lake, "\n", "slope = 0.002", "\n", "p = 0.86 "))) %>%
  ggplot(aes(x = Year, y = DOC, colour = Disturbance)) +
  geom_point() +
  ylab(expression("Average DOC mg"~L^-1)) +
  facet_wrap(~label, scales = "free") +
  theme_pubr() +
  theme(text=element_text(size=10, family="Helvetica"),
        panel.background = element_blank(),
        axis.line.x = element_line(color="black", size = 0.25),
        axis.line.y = element_line(color="black", size = 0.25))

sfig_din_trend <- IO_df %>% 
  group_by(Lake, Year, Disturbance) %>% 
  summarise(DIN = mean(rawDIN, na.rm = T)) %>% 
  mutate(DIN = DIN*100) %>% 
  left_join(DIN_sen) %>% 
  mutate(label = case_when(Lake == "BlueChalk" ~ paste0(Lake, "\n", "slope = -3.8x10^-4", "\n", "p = 0.02"),
                           Lake == "Clearwater" ~ paste0(Lake, "\n", "slope = -8.0x10^-4", "\n", "p < 0.01"),
                           Lake == "Crosson" ~ paste0(Lake, "\n", "slope = -5.8x10^-4", "\n", "p = 0.02"),
                           Lake == "Hannah" ~ paste0(Lake, "\n", "slope = -2.8x10^-4", "\n", "p = 0.32"),
                           Lake == "LittleTurkey" ~ paste0(Lake, "\n", "slope = -1.6x10^-3", "\n", "p = 0.34"),
                           Lake == "Lohi" ~ paste0(Lake, "\n", "slope = -1.4x10^-2", "\n", "p < 0.001"),
                           Lake == "Middle" ~ paste0(Lake, "\n", "slope = 3.4x10^4", "\n", "p = 0.42"),
                           Lake == "RedChalk" ~ paste0(Lake, "\n", "slope = -9.1x10^-4", "\n", "p < 0.001"),
                           Lake == "SansChambre" ~ paste0(Lake, "\n", "]slope = -2.4x10^-3", "\n", "p < 0.001"),
                           Lake == "Swan" ~ paste0(Lake, "\n", "slope = -1.3x10^-3", "\n", "p = 0.01"),
                           Lake == "Whitepine" ~ paste0(Lake, "\n", "slope = -7.7x10^-4", "\n", "p = 0.04"),
                           Lake == "Wishart" ~ paste0(Lake, "\n", "slope = -1.1x10^-3", "\n", "p = 0.32"))) %>%
  ggplot(aes(x = Year, y = DIN, colour = Disturbance)) +
  geom_point() +
  ylab(expression("Average DIN µg"~L^-1)) +
  scale_y_continuous(labels = scales::number_format(accuracy = 0.1)) + 
  facet_wrap(~label, scales = "free") +
  theme_pubr() +
  theme(text=element_text(size=10, family="Helvetica"),
        panel.background = element_blank(),
        axis.line.x = element_line(color="black", size = 0.25),
        axis.line.y = element_line(color="black", size = 0.25), 
        legend.position = "none")

fig_s3 <- egg::ggarrange(sfig_doc_trend, sfig_din_trend, ncol = 1, 
                             labels = c("a", "b"),
                             label.args = list(gp = grid::gpar(fontfamily = "Helvetica", fontsize = 12, fontface = "bold")))

#### Figure S4
# No code available, map created in QGIS

#### Figure S5

fig_s5 <- IO_df %>% 
  ggplot(aes(x = Year, y = Lake)) +
  geom_tile(aes(fill = Per_Dam), colour = 'grey', size = 0.25) +
  scale_fill_gradientn(colours = c("white", "green1", "green4"),
                       values = c(0, 0.01, 1),
                       breaks=c(0,0.5,1), labels=c("0.01","0.5","1.0"),
                       limits=c(0,1), 
                       name = "Proportion of<br>catchment<br>disturbed") + 
  scale_y_discrete(expand=c(0,0),
                   limits = rev) +
  scale_x_continuous(expand = c(0, 0), breaks = c(seq(1985, 2016, 2)),
                     labels = c(seq(1985, 2016, 2))) +
  labs(x="",y="") +
  coord_fixed() +
  theme(axis.text=element_text(face="bold"),
        axis.ticks=element_line(size=0.4),
        plot.background=element_blank(),
        panel.border=element_blank(), 
        axis.text.x = element_text(angle = 90, vjust = 0.25, hjust = 1),
        plot.margin = unit(c(t=0.25,r=0,b=0,l=0), "cm"),
        legend.title = element_markdown())

#### Figure S6

fig_s6a <- NDVI_LAI %>% 
  filter(catch != "BlueChalk") %>% 
  mutate(fit = 0.48114*(exp(2.59959*ndvi)-1),
         upper.CL = 0.5410918*(exp(2.7358052*ndvi)-1),
         lower.CL = 0.4211898*(exp(2.4633723*ndvi)-1)) %>% 
  ggplot(aes(x = ndvi, y = lai)) + 
  geom_point(size=0.3) + 
  geom_line(aes(y = fit), colour = "red", size = 1.25) +
  #geom_line(aes(y = upper.CL), colour = "grey70", linetype = "dashed", size = 1) +
  #geom_line(aes(y = lower.CL), colour = "grey70",  linetype = "dashed", size = 1) +
  geom_ribbon(aes(ymin = lower.CL, ymax = upper.CL), fill = "grey70", alpha = .5) + 
  xlab("Landsat NDVI") + 
  ylab("MODIS LAI") + 
  scale_y_continuous(expand = c(0,0), 
                     limits = c(0,8)) +
  ggpubr::theme_pubr() + 
  theme(legend.spacing.y = unit(0.25, 'cm'),
        text=element_text(size=10, family="Helvetica"),
        panel.background = element_blank(),
        axis.line.x = element_line(color="black", size = 0.25),
        axis.line.y = element_line(color="black", size = 0.25),
        legend.justification=c(1,0), 
        legend.position=c(0.95, 0.7), 
        legend.background = element_blank(),
        legend.key = element_blank(), 
        legend.text=element_text(size=12),
        legend.title = element_text(size = 12),
        legend.key.height = unit(0.25, "cm"))

fig_s6b <- IO_df %>% 
  dplyr::select(rawNDVI, Month) %>% 
  mutate(Month = factor(Month, levels = c("May", "Jun", "Jul", "Aug", "Sep", "Oct"))) %>%
  na.omit() %>% 
  ggplot(aes(x = rawNDVI)) + 
  geom_density(fill = "grey50", alpha = 0.5) +
  scale_y_reverse(limits = c(2.5, 0), 
                  breaks = c(0, 1, 2)) + 
  scale_x_continuous(limits = c(0, 1), 
                     breaks = c(0.0, 0.1, 0.2, 0.3, 0.4, 0.5, 0.6, 0.7, 0.8, 0.9, 1.0)) +
  ylab("Density") + 
  ggpubr::theme_pubr() + 
  theme(axis.line.x=element_blank(),
        axis.text.x=element_blank(),
        axis.title.x=element_blank(),
        axis.ticks.x=element_blank(),
        axis.line.y = element_line(colour = "black", size = 0.25),
        panel.background = element_blank(),
        legend.position="none",
        plot.margin = unit(c(t=0.25,r=0,b=0,l=0), "cm"),
        text=element_text(size=10, family="Helvetica"))

fig_s6 <- egg::ggarrange(fig_s6a, fig_s6b, ncol = 1, 
                         labels = c("a", "b"),
                         heights = c(2, 0.5),
                         label.args = list(gp = grid::gpar(fontfamily = "Helvetica", 
                                                           fontsize = 10, fontface = "bold")))
